# Supplementary material for: Fungal Diversity Analysis of Grape Musts from Central Valley-Chile and Characterization of Potential New Starter Cultures
Source: Microorganisms. 2020 Jun 24;8(6):956. doi: 10.3390/microorganisms8060956 (PMC7356840; doi:10.3390/microorganisms8060956)
Supplement: Supplementary file 1 [file microorganisms-08-00956-s001.zip]

Archive with 10 entries (9 files):
- Supplementary material_revised/
- Supplementary material_revised/Figure S1.pdf
- Supplementary material_revised/Figure S2.pdf
- Supplementary material_revised/Table S1.xlsx
- Supplementary material_revised/Table S2.pdf
- Supplementary material_revised/Table S3.pdf
- Supplementary material_revised/Table S4.pdf
- Supplementary material_revised/Table S5.pdf
- Supplementary material_revised/Table S6.xlsx
- Supplementary material_revised/Table S7.xlsx
