# Supplementary material for: Fungal Diversity Analysis of Grape Musts from Central Valley-Chile and Characterization of Potential New Starter Cultures
Source: Microorganisms. 2020 Jun 24;8(6):956. doi: 10.3390/microorganisms8060956 (PMC7356840; doi:10.3390/microorganisms8060956)
Supplement: Supplementary file 1 [file microorganisms-08-00956-s001.zip › Supplementary material_revised/Table S1.xlsx]

## Sheet: Hoja1
Table S1. Taxonomy and average relative abundance of each OTU in M and EF samples from both seasons.
OTU number*	#OTU ID (UNIT)	Must 2016	End of fermentation 2016	Must 2017	End of fermentation 2017	Kigndom	Phylum	Class	Order	Family	Genus	Species
1	SH194017.07FU_KF036598_refs	0	0	0.00218182	0	k__Fungi	p__Basidiomycota	c__Tremellomycetes	o__Cystofilobasidiales	f__Cystofilobasidiaceae	g__Cystofilobasidium	s__Cystofilobasidium_ferigula
3	SH194976.07FU_AY015439_refs	0.00030303	0	0.00145455	0.00121212	k__Fungi	p__Basidiomycota	c__Microbotryomycetes	o__Sporidiobolales	f__Sporidiobolaceae	g__Sporobolomyces	s__Sporobolomyces_ruberrimus
4	SH631425.07FU_EF203929_reps_singleton	0.00484848	0.00181818	0.004	0.00545455	k__Fungi	p__Ascomycota	c__Saccharomycetes	o__Saccharomycetales	f__Pichiaceae	g__Pichia	s__Pichia_fermentans
5	SH177351.07FU_HQ908786_reps	0	0	0.00181818	0	k__Fungi	p__Ascomycota	c__Leotiomycetes	o__Helotiales	f__Sclerotiniaceae	g__unidentified	s__unidentified
6	SH180748.07FU_KM243737_reps	0.000606061	0.000606061	0.000363636	0	k__Fungi	p__Ascomycota	c__Saccharomycetes	o__Saccharomycetales	f__Metschnikowiaceae	g__Metschnikowia	s__unidentified
7	SH386816.07FU_KC427191_refs	0.00515152	0.00848485	1.33709	0.0345455	k__Fungi	p__Ascomycota	c__Eurotiomycetes	o__Eurotiales	f__Aspergillaceae	g__Penicillium	s__Penicillium_kongii
8	SH181239.07FU_KJ707144_reps	0.000909091	0.00606061	0	0.00727273	k__Fungi	p__Ascomycota	c__Saccharomycetes	o__Saccharomycetales	f__Saccharomycetaceae	g__Saccharomyces	s__Saccharomyces_cerevisiae
10	SH019632.07FU_JN400709_reps_singleton	0	0	0.00363636	0.000606061	k__Fungi	p__Ascomycota	c__Sordariomycetes	o__Hypocreales	f__Nectriaceae	g__Fusarium	s__unidentified
11	SH177347.07FU_FJ460433_reps	0.00121212	0.00121212	0.101091	0.0030303	k__Fungi	p__Ascomycota	c__Leotiomycetes	o__Helotiales	f__Sclerotiniaceae	g__Sclerotinia	s__unidentified
12	SH175137.07FU_HQ115734_reps	0.000909091	0	0	0	k__Fungi	p__Ascomycota	c__Saccharomycetes	o__Saccharomycetales	f__Saccharomycetales_fam_Incertae_sedis	g__Candida	s__unidentified
14	SH314927.07FU_AJ512432_refs	0.243333	0.746061	2.31273	1.55879	k__Fungi	p__Ascomycota	c__Saccharomycetes	o__Saccharomycetales	f__Saccharomycodaceae	g__Hanseniaspora	s__Hanseniaspora_uvarum
15	SH190098.07FU_EU343850_refs	0.0778788	0.0260606	1.93636	0.0939394	k__Fungi	p__Ascomycota	c__Saccharomycetes	o__Saccharomycetales	f__Saccharomycetales_fam_Incertae_sedis	g__Candida	s__Candida_santamariae
16	SH211696.07FU_KP241864_reps	0	0	0.000363636	0.00242424	k__Fungi	p__Ascomycota	c__Saccharomycetes	o__Saccharomycetales	f__Saccharomycetales_fam_Incertae_sedis	g__Starmerella	s__Starmerella_bacillaris
17	SH192306.07FU_AY046191_refs	0.000606061	0	0.00690909	0.00848485	k__Fungi	p__Ascomycota	c__Saccharomycetes	o__Saccharomycetales	f__Saccharomycetaceae	g__Zygosaccharomyces	s__Zygosaccharomyces_bailii
18	SH014108.07FU_FR682366_reps_singleton	0	0	0.000727273	0	k__Fungi	p__Ascomycota	c__Sordariomycetes	o__Hypocreales	f__Hypocreales_fam_Incertae_sedis	g__Acremonium	s__unidentified
19	SH194508.07FU_KJ778638_refs	0.000606061	0	0	0	k__Fungi	p__Basidiomycota	c__Microbotryomycetes	o__Sporidiobolales	f__Sporidiobolaceae	g__Rhodosporidiobolus	s__Rhodosporidiobolus_odoratus
20	SH279489.07FU_NR_077154_refs	0	0	0.000363636	0	k__Fungi	p__Ascomycota	c__Eurotiomycetes	o__Eurotiales	f__Aspergillaceae	g__Penicillium	s__Penicillium_expansum
21	SH228418.07FU_AJ512441_refs	0	0	0.000727273	0	k__Fungi	p__Ascomycota	c__Saccharomycetes	o__Saccharomycetales	f__Saccharomycodaceae	g__Hanseniaspora	s__Hanseniaspora_clermontiae
22	SH493911.07FU_KT160850_reps_singleton	0	0	0.004	0	k__Fungi	p__Ascomycota	c__unidentified	o__unidentified	f__unidentified	g__unidentified	s__unidentified
24	SH235400.07FU_AJ229059_refs	0.0133333	0.0684848	0.00181818	0.0539394	k__Fungi	p__Ascomycota	c__Saccharomycetes	o__Saccharomycetales	f__Saccharomycetaceae	g__Saccharomyces	s__Saccharomyces_paradoxus
25	SH618623.07FU_KJ775685_refs_singleton	0	0	0.00218182	0	k__Fungi	p__Ascomycota	c__Eurotiomycetes	o__Eurotiales	f__Aspergillaceae	g__Penicillium	s__Penicillium_mexicanum
26	SH493944.07FU_HG937182_reps_singleton	0	0	0.0123636	0	k__Fungi	p__unidentified	c__unidentified	o__unidentified	f__unidentified	g__unidentified	s__unidentified
27	SH345969.07FU_GU237862_refs	0	0	0.000727273	0	k__Fungi	p__Ascomycota	c__Dothideomycetes	o__Pleosporales	f__Didymellaceae	g__Stagonosporopsis	s__Stagonosporopsis_dorenboschii
28	SH182554.07FU_KM189585_reps	0	0	0.00145455	0	k__Fungi	p__Ascomycota	c__Eurotiomycetes	o__Eurotiales	f__Aspergillaceae	g__Penicillium	s__Penicillium_saturniforme
29	SH387143.07FU_DQ491516_refs	0.000606061	0.000606061	0.0181818	0	k__Fungi	p__Ascomycota	c__Dothideomycetes	o__Pleosporales	f__Pleosporaceae	g__Stemphylium	s__Stemphylium_sp
31	SH085059.07FU_FJ196779_refs	0.153333	0.0175758	0.0974545	0.00424242	k__Fungi	p__Ascomycota	c__Saccharomycetes	o__Saccharomycetales	f__Saccharomycetaceae	g__Saccharomyces	s__Saccharomyces_kudriavzevii
32	SH382101.07FU_AF190008_refs	0	0	0.000363636	0	k__Fungi	p__Basidiomycota	c__Tremellomycetes	o__Filobasidiales	f__Filobasidiaceae	g__Filobasidium	s__Filobasidium_magnum
33	SH176396.07FU_FR682163_reps	0.00030303	0	0	0	k__Fungi	p__Basidiomycota	c__Malasseziomycetes	o__Malasseziales	f__Malasseziaceae	g__Malassezia	s__unidentified
34	SH197720.07FU_HM450996_refs	0	0.000606061	0	0	k__Fungi	p__Ascomycota	c__Saccharomycetes	o__Saccharomycetales	f__Trichomonascaceae	g__Zygoascus	s__Zygoascus_meyerae
35	SH200880.07FU_JN693510_reps	0.00030303	0.00787879	0	0	k__Fungi	p__Ascomycota	c__Sordariomycetes	o__Diaporthales	f__Valsaceae	g__Cytospora	s__Cytospora_austromontana
37	SH631143.07FU_KX514703_reps_singleton	0	0	0.000727273	0	k__Fungi	p__unidentified	c__unidentified	o__unidentified	f__unidentified	g__unidentified	s__unidentified
38	SH407731.07FU_JN942704_refs	0	0	0.000727273	0	k__Fungi	p__Ascomycota	c__Eurotiomycetes	o__Eurotiales	f__Aspergillaceae	g__Penicillium	s__Penicillium_tricolor
39	SH177426.07FU_KJ941076_reps	0.000606061	0	0.00945455	0	k__Fungi	p__Ascomycota	c__Leotiomycetes	o__Helotiales	f__Sclerotiniaceae	g__unidentified	s__unidentified
40	SH127903.07FU_DQ780343_refs	0	0	0.00690909	0	k__Fungi	p__Ascomycota	c__Dothideomycetes	o__Capnodiales	f__Cladosporiaceae	g__Cladosporium	s__Cladosporium_sphaerospermum
41	SH434804.07FU_KC584249_refs	0	0.000606061	0.00327273	0	k__Fungi	p__Ascomycota	c__Dothideomycetes	o__Pleosporales	f__Pleosporaceae	g__Alternaria	s__Alternaria_subcucurbitae
42	SH461207.07FU_KF057719_reps_singleton	0.00727273	0.000606061	0.0385455	0.00363636	k__Fungi	p__Ascomycota	c__Saccharomycetes	o__Saccharomycetales	f__Saccharomycetales_fam_Incertae_sedis	g__Candida	s__unidentified
43	SH631849.07FU_KY430535_reps_singleton	0.00030303	0	0.0127273	0.0030303	k__Fungi	p__Basidiomycota	c__Agaricomycetes	o__Agaricales	f__Physalacriaceae	g__unidentified	s__unidentified
44	SH219683.07FU_GU721377_reps	0	0	0.000363636	0	k__Fungi	p__Ascomycota	c__Sordariomycetes	o__Hypocreales	f__Nectriaceae	g__Fusarium	s__unidentified
45	SH183909.07FU_KF057507_reps	2.80758	0.149697	0.0970909	0.0424242	k__Fungi	p__Ascomycota	c__Saccharomycetes	o__Saccharomycetales	f__Saccharomycodaceae	g__Hanseniaspora	s__Hanseniaspora_osmophila
46	SH407730.07FU_JX997082_refs	0	0	0.000363636	0	k__Fungi	p__Ascomycota	c__Eurotiomycetes	o__Eurotiales	f__Aspergillaceae	g__Penicillium	s__Penicillium_glandicola
47	SH631251.07FU_KX281175_reps_singleton	0	0	0.000363636	0	k__Fungi	p__Ascomycota	c__Sordariomycetes	o__Hypocreales	f__Nectriaceae	g__Gibberella	s__Gibberella_fujikuroi
48	SH192274.07FU_KY101981_reps	0.00151515	0.00424242	0.0130909	0.0224242	k__Fungi	p__Ascomycota	c__Saccharomycetes	o__Saccharomycetales	f__unidentified	g__unidentified	s__unidentified
49	SH629179.07FU_KY105124_reps_singleton	0.00181818	0.00969697	0	0.0145455	k__Fungi	p__Ascomycota	c__Saccharomycetes	o__Saccharomycetales	f__Saccharomycetaceae	g__Saccharomyces	s__Saccharomyces_cerevisiae
50	SH278420.07FU_AF444372_refs	0.00030303	0.000606061	0.000727273	0	k__Fungi	p__Basidiomycota	c__Tremellomycetes	o__Tremellales	f__Cryptococcaceae	g__Cryptococcus	s__Cryptococcus_saitoi
51	SH201629.07FU_KF053581_reps	0	0.00121212	0	0	k__Fungi	p__Ascomycota	c__Leotiomycetes	o__Helotiales	f__Helotiales_fam_Incertae_sedis	g__Cadophora	s__unidentified
52	SH228413.07FU_AJ271031_refs	0.00030303	0.00121212	0.00836364	0.00606061	k__Fungi	p__Ascomycota	c__Saccharomycetes	o__Saccharomycetales	f__Saccharomycodaceae	g__Hanseniaspora	s__Hanseniaspora_uvarum
53	SH314942.07FU_AJ512436_refs	0.0266667	0.0763636	0.299273	0.204848	k__Fungi	p__Ascomycota	c__Saccharomycetes	o__Saccharomycetales	f__Saccharomycodaceae	g__Hanseniaspora	s__Hanseniaspora_meyeri
54	SH032192.07FU_JX406291_reps_singleton	0.00030303	0	0	0.00121212	k__Fungi	p__Ascomycota	c__Saccharomycetes	o__Saccharomycetales	f__Saccharomycetales_fam_Incertae_sedis	g__Candida	s__unidentified
55	SH443358.07FU_AY213653_refs	0	0	0.000363636	0.000606061	k__Fungi	p__Ascomycota	c__Sordariomycetes	o__Hypocreales	f__Nectriaceae	g__Fusarium	s__Fusarium_acutatum
56	SH103326.07FU_JN886792_refs	0.00030303	0	0.00654545	0.000606061	k__Fungi	p__Ascomycota	c__Dothideomycetes	o__Dothideales	f__Aureobasidiaceae	g__Kabatiella	s__Kabatiella_bupleuri
57	SH183520.07FU_EF568083_refs	19.2812	4.91576	4.82364	5.37455	k__Fungi	p__Ascomycota	c__Saccharomycetes	o__Saccharomycetales	f__Saccharomycetaceae	g__Torulaspora	s__Torulaspora_delbrueckii
59	SH085061.07FU_FJ196778_refs	0.0281818	0.0272727	0.00981818	0.0466667	k__Fungi	p__Ascomycota	c__Saccharomycetes	o__Saccharomycetales	f__Saccharomycetaceae	g__Saccharomyces	s__Saccharomyces_mikatae
60	SH215092.07FU_KY104651_reps	0.000909091	0.00181818	0.00290909	0.000606061	k__Fungi	p__Ascomycota	c__Saccharomycetes	o__Saccharomycetales	f__Pichiaceae	g__Pichia	s__Pichia_terricola
61	SH199409.07FU_AF033487_refs	0	0	0.00109091	0	k__Fungi	p__Ascomycota	c__Eurotiomycetes	o__Eurotiales	f__Aspergillaceae	g__Penicillium	s__Penicillium_catenatum
62	SH183530.07FU_KJ707170_reps	0	0	0	0.000606061	k__Fungi	p__Ascomycota	c__Saccharomycetes	o__Saccharomycetales	f__Saccharomycetaceae	g__Torulaspora	s__Torulaspora_delbrueckii
63	SH407684.07FU_KC411706_refs	0.00030303	0	0.00945455	0	k__Fungi	p__Ascomycota	c__Eurotiomycetes	o__Eurotiales	f__Aspergillaceae	g__Penicillium	s__Penicillium_paczoskii
64	SH183907.07FU_AJ271033_refs	0.0260606	0.0375758	0.00472727	0.000606061	k__Fungi	p__Ascomycota	c__Saccharomycetes	o__Saccharomycetales	f__Saccharomycodaceae	g__Hanseniaspora	s__Hanseniaspora_vineae
65	SH116191.07FU_AF145330_refs	0	0	0.000363636	0.000606061	k__Fungi	p__Basidiomycota	c__Tremellomycetes	o__Filobasidiales	f__Filobasidiaceae	g__Naganishia	s__Naganishia_diffluens
66	SH407754.07FU_KM973207_refs	0	0.000606061	0.0116364	0	k__Fungi	p__Ascomycota	c__Eurotiomycetes	o__Eurotiales	f__Aspergillaceae	g__Penicillium	s__Penicillium_sp
67	SH376395.07FU_FJ150886_refs	0	0	0.00181818	0	k__Fungi	p__Ascomycota	c__Dothideomycetes	o__Dothideales	f__Aureobasidiaceae	g__Aureobasidium	s__Aureobasidium_melanogenum
68	SH294252.07FU_AF444501_refs	0	0	0.00145455	0	k__Fungi	p__Basidiomycota	c__Microbotryomycetes	o__Sporidiobolales	f__Sporidiobolaceae	g__Rhodotorula	s__Rhodotorula_dairenensis
69	SH212636.07FU_LC177970_reps	0.00030303	0	0	0	k__Fungi	p__Ascomycota	c__Sordariomycetes	o__Xylariales	f__Xylariales_fam_Incertae_sedis	g__Hansfordia	s__Hansfordia_pulvinata
70	SH408166.07FU_KM189758_refs	0.000606061	0.000606061	0.0425455	0.000606061	k__Fungi	p__Ascomycota	c__Eurotiomycetes	o__Eurotiales	f__Aspergillaceae	g__Penicillium	s__Penicillium_armarii
71	SH212602.07FU_KT160857_reps	0	0	0.000363636	0	k__Fungi	p__Ascomycota	c__unidentified	o__unidentified	f__unidentified	g__unidentified	s__unidentified
72	SH206396.07FU_KP641179_refs	0	0	0.00109091	0	k__Fungi	p__Ascomycota	c__Dothideomycetes	o__Dothideales	f__Dothioraceae	g__Hormonema	s__Hormonema_viticola
73	SH184139.07FU_DQ249196_refs	0.000909091	0.00121212	0.00181818	0.000606061	k__Fungi	p__Ascomycota	c__Saccharomycetes	o__Saccharomycetales	f__Phaffomycetaceae	g__Wickerhamomyces	s__Wickerhamomyces_anomalus
74	SH216778.07FU_AJ512429_refs	0.00030303	0	0	0.000606061	k__Fungi	p__Ascomycota	c__Saccharomycetes	o__Saccharomycetales	f__Debaryomycetaceae	g__Schwanniomyces	s__Schwanniomyces_occidentalis
75	SH187446.07FU_GQ255473_refs	0.000909091	0	0	0	k__Fungi	p__Ascomycota	c__Leotiomycetes	o__Erysiphales	f__Erysiphaceae	g__Erysiphe	s__Erysiphe_necator
76	SH631802.07FU_KX905281_reps_singleton	0.0930303	0.637576	0.105455	0.566061	k__Fungi	p__Ascomycota	c__Saccharomycetes	o__Saccharomycetales	f__Saccharomycetaceae	g__Saccharomyces	s__Saccharomyces_cerevisiae
77	SH212844.07FU_FR774129_reps	0	0	0.00109091	0	k__Fungi	p__Ascomycota	c__Dothideomycetes	o__Capnodiales	f__Cladosporiaceae	g__unidentified	s__unidentified
78	SH228414.07FU_AJ512433_refs	0.00181818	0.00727273	0.0185455	0.0206061	k__Fungi	p__Ascomycota	c__Saccharomycetes	o__Saccharomycetales	f__Saccharomycodaceae	g__Hanseniaspora	s__Hanseniaspora_guilliermondii
79	SH204425.07FU_GU721349_reps	0	0	0.000363636	0	k__Fungi	p__Ascomycota	c__Sordariomycetes	o__Hypocreales	f__Nectriaceae	g__Fusarium	s__unidentified
80	SH407780.07FU_KM189666_refs	0	0	0.000727273	0	k__Fungi	p__Ascomycota	c__Eurotiomycetes	o__Eurotiales	f__Aspergillaceae	g__Penicillium	s__Penicillium_brunneoconidiatum
81	SH491809.07FU_JX327844_reps_singleton	0	0	0.000727273	0	k__Fungi	p__unidentified	c__unidentified	o__unidentified	f__unidentified	g__unidentified	s__unidentified
82	SH497376.07FU_HG937181_reps_singleton	0.123333	0.0127273	0.008	0.00606061	k__Fungi	p__Ascomycota	c__Sordariomycetes	o__Hypocreales	f__Nectriaceae	g__unidentified	s__unidentified
84	SH181628.07FU_AF444469_refs	0.00121212	0.00424242	0.000727273	0	k__Fungi	p__Basidiomycota	c__Tremellomycetes	o__Tremellales	f__Bulleribasidiaceae	g__Vishniacozyma	s__Vishniacozyma_victoriae
85	SH261439.07FU_FJ150897_refs	0	0	0.00145455	0	k__Fungi	p__Ascomycota	c__Dothideomycetes	o__Dothideales	f__Aureobasidiaceae	g__Kabatiella	s__Kabatiella_lini
86	SH407779.07FU_KM189610_refs	0.00030303	0	0.0116364	0	k__Fungi	p__Ascomycota	c__Eurotiomycetes	o__Eurotiales	f__Aspergillaceae	g__Penicillium	s__Penicillium_austroafricanum
87	SH228820.07FU_AJ716292_refs	0.0218182	0.010303	1.56436	0.0848485	k__Fungi	p__Ascomycota	c__Leotiomycetes	o__Helotiales	f__Sclerotiniaceae	g__Botrytis	s__Botrytis_porri
88	SH206672.07FU_AB594799_reps	0.00030303	0	0	0	k__Fungi	p__Ascomycota	c__Sordariomycetes	o__Xylariales	f__Amphisphaeriaceae	g__Seimatosporium	s__Seimatosporium_discosioides
89	SH206795.07FU_KC867794_reps	0	0	0.000363636	0	k__Fungi	p__Ascomycota	c__Dothideomycetes	o__Capnodiales	f__Mycosphaerellaceae	g__Ramularia	s__Ramularia_pratensis
90	SH641097.07FU_KU674845_reps	0.000606061	0	0.00181818	0.000606061	k__Fungi	p__Ascomycota	c__Saccharomycetes	o__Saccharomycetales	f__Saccharomycodaceae	g__Hanseniaspora	s__Hanseniaspora_valbyensis
91	SH186933.07FU_EU295639_refs	0	0.000606061	0	0	k__Fungi	p__Ascomycota	c__Dothideomycetes	o__Pleosporales	f__Didymosphaeriaceae	g__Didymosphaeria	s__Didymosphaeria_variabile
92	SH217942.07FU_HM148081_refs	0.00393939	0	0.0807273	0.00181818	k__Fungi	p__Ascomycota	c__Dothideomycetes	o__Capnodiales	f__Cladosporiaceae	g__Cladosporium	s__Cladosporium_delicatulum
93	SH180517.07FU_KR089897_reps	0.0181818	0	0.000363636	0	k__Fungi	p__Ascomycota	c__Saccharomycetes	o__Saccharomycetales	f__unidentified	g__unidentified	s__unidentified
94	SH002221.07FU_KF532986_reps_singleton	0	0	0.000727273	0	k__Fungi	p__Ascomycota	c__Leotiomycetes	o__Helotiales	f__Sclerotiniaceae	g__Botrytis	s__Botrytis_cinerea
95	SH407756.07FU_AF033485_refs	0.00030303	0	0.0618182	0.000606061	k__Fungi	p__Ascomycota	c__Eurotiomycetes	o__Eurotiales	f__Aspergillaceae	g__Penicillium	s__Penicillium_malodoratum
96	SH631566.07FU_KY103884_reps_singleton	0	0	0.000363636	0	k__Fungi	p__Basidiomycota	c__Agaricostilbomycetes	o__Agaricostilbales	f__Kondoaceae	g__Kondoa	s__Kondoa_malvinella
97	SH443332.07FU_U61678_refs	0	0	0.000727273	0	k__Fungi	p__Ascomycota	c__Sordariomycetes	o__Hypocreales	f__Nectriaceae	g__Fusarium	s__Fusarium_concentricum
98	SH182503.07FU_JN686433_refs	0.00333333	0.00424242	0.114182	0.000606061	k__Fungi	p__Ascomycota	c__Eurotiomycetes	o__Eurotiales	f__Aspergillaceae	g__Penicillium	s__Penicillium_adametzioides
100	SH405380.07FU_AF145329_refs	0.00333333	0.010303	0.0156364	0.0109091	k__Fungi	p__Basidiomycota	c__Tremellomycetes	o__Filobasidiales	f__Filobasidiaceae	g__Naganishia	s__Naganishia_albida
101	SH521670.07FU_KU232314_reps	0.000606061	0.000606061	0.00509091	0.0109091	k__Fungi	p__Ascomycota	c__Saccharomycetes	o__Saccharomycetales	f__Pichiaceae	g__Pichia	s__Pichia_membranifaciens
102	SH127907.07FU_DQ780388_refs	0	0	0.000727273	0	k__Fungi	p__Ascomycota	c__Dothideomycetes	o__Capnodiales	f__Cladosporiaceae	g__Cladosporium	s__Cladosporium_fusiforme
103	SH278429.07FU_AF145317_refs	0	0	0.00109091	0	k__Fungi	p__Basidiomycota	c__Tremellomycetes	o__Filobasidiales	f__Filobasidiaceae	g__Naganishia	s__Naganishia_bhutanensis
104	SH210204.07FU_FN691451_refs	0.00030303	0	0	0	k__Fungi	p__Ascomycota	c__Sordariomycetes	o__Hypocreales	f__Hypocreales_fam_Incertae_sedis	g__Sarocladium	s__Sarocladium_zeae
106	SH177122.07FU_AB501148_refs	0.00030303	0.000606061	0.00218182	0.00181818	k__Fungi	p__Ascomycota	c__Saccharomycetes	o__Saccharomycetales	f__Saccharomycodaceae	g__Hanseniaspora	s__unidentified
107	SH195774.07FU_AJ244232_refs	0	0	0.00181818	0	k__Fungi	p__Ascomycota	c__Dothideomycetes	o__Dothideales	f__Aureobasidiaceae	g__Aureobasidium	s__Aureobasidium_pullulans
108	SH289313.07FU_AF444490_refs	0	0.00121212	0	0	k__Fungi	p__Basidiomycota	c__Microbotryomycetes	o__Microbotryomycetes_ord_Incertae_sedis	f__Microbotryomycetes_fam_Incertae_sedis	g__Curvibasidium	s__Curvibasidium_cygneicollum
109	SH086651.07FU_AY742693_refs	0	0	0.000727273	0	k__Fungi	p__Ascomycota	c__Eurotiomycetes	o__Eurotiales	f__Aspergillaceae	g__Penicillium	s__Penicillium_chermesinum
110	SH028344.07FU_AY046193_refs_singleton	0	0.000606061	0	0	k__Fungi	p__Ascomycota	c__Saccharomycetes	o__Saccharomycetales	f__Saccharomycetaceae	g__Zygosaccharomyces	s__Zygosaccharomyces_kombuchaensis
111	SH204071.07FU_LC191360_reps	0	0	0.00109091	0	k__Fungi	p__Basidiomycota	c__Tremellomycetes	o__Tremellales	f__unidentified	g__unidentified	s__unidentified
112	SH203978.07FU_EU315761_reps	0	0	0.000363636	0.00181818	k__Fungi	p__Ascomycota	c__Saccharomycetes	o__Saccharomycetales	f__unidentified	g__unidentified	s__unidentified
113	SH407732.07FU_KJ834518_refs	0	0	0.00327273	0	k__Fungi	p__Ascomycota	c__Eurotiomycetes	o__Eurotiales	f__Aspergillaceae	g__Penicillium	s__Penicillium_thymicola
114	SH294936.07FU_JQ693639_refs	0.00030303	0	0.000363636	0	k__Fungi	p__Ascomycota	c__Dothideomycetes	o__Pleosporales	f__Pleosporaceae	g__Alternaria	s__Alternaria_rosae
115	SH190097.07FU_AY821840_refs	0.588182	0.0145455	0.0407273	0.00424242	k__Fungi	p__Ascomycota	c__Saccharomycetes	o__Saccharomycetales	f__Saccharomycetales_fam_Incertae_sedis	g__Candida	s__Candida_boleticola
116	SH422672.07FU_HM148090_refs	0.00242424	0.0030303	0.162909	0.0115152	k__Fungi	p__Ascomycota	c__Dothideomycetes	o__Capnodiales	f__Cladosporiaceae	g__Cladosporium	s__Cladosporium_exasperatum
117	SH594398.07FU_KP793243_refs	0.0193939	0.0381818	0.906545	1.18909	k__Fungi	p__Ascomycota	c__Saccharomycetes	o__Saccharomycetales	f__Saccharomycetaceae	g__Lachancea	s__Lachancea_quebecensis
118	SH181236.07FU_KJ707146_reps	0.00181818	0	0.00218182	0	k__Fungi	p__Ascomycota	c__Saccharomycetes	o__Saccharomycetales	f__Saccharomycetaceae	g__Saccharomyces	s__Saccharomyces_uvarum
119	SH400313.07FU_JN899369_refs_singleton	0.00030303	0	0.000363636	0	k__Fungi	p__Ascomycota	c__Eurotiomycetes	o__Eurotiales	f__Trichocomaceae	g__Talaromyces	s__Talaromyces_minioluteus
120	SH201994.07FU_JQ647916_refs	0	0	0.000727273	0	k__Fungi	p__Ascomycota	c__Saccharomycetes	o__Saccharomycetales	f__Saccharomycetales_fam_Incertae_sedis	g__Candida	s__Candida_sojae
121	SH326983.07FU_JF786673_refs	5.43182	1.50485	7.26473	0.344848	k__Fungi	p__Ascomycota	c__Saccharomycetes	o__Saccharomycetales	f__Saccharomycetaceae	g__Saccharomyces	s__Saccharomyces_pastorianus
122	SH117088.07FU_FJ426996_refs	0	0	0.000363636	0.000606061	k__Fungi	p__Ascomycota	c__Dothideomycetes	o__Pleosporales	f__Didymellaceae	g__Epicoccum	s__Epicoccum_nigrum
123	SH027243.07FU_JX993810_reps_singleton	0.102727	0.00121212	0.00218182	0.00242424	k__Fungi	p__Ascomycota	c__Saccharomycetes	o__Saccharomycetales	f__Saccharomycetales_fam_Incertae_sedis	g__Candida	s__Candida_railenensis
124	SH405381.07FU_AF444345_refs	0.00272727	0.00969697	0.02	0.0181818	k__Fungi	p__Basidiomycota	c__Tremellomycetes	o__Filobasidiales	f__Filobasidiaceae	g__Naganishia	s__Naganishia_liquefaciens
125	SH631579.07FU_KX515298_reps_singleton	0.000909091	0	0.0305455	0.00484848	k__Fungi	p__unidentified	c__unidentified	o__unidentified	f__unidentified	g__unidentified	s__unidentified
126	SH326981.07FU_AY046147_refs	1.04303	7.93152	0.152	6.79212	k__Fungi	p__Ascomycota	c__Saccharomycetes	o__Saccharomycetales	f__Saccharomycetaceae	g__Saccharomyces	s__Saccharomyces_cariocanus
127	SH603153.07FU_KP124419_refs_singleton	0.000606061	0	0.0145455	0	k__Fungi	p__Ascomycota	c__Dothideomycetes	o__Pleosporales	f__Pleosporaceae	g__Alternaria	s__Alternaria_betae-kenyensis
128	SH216779.07FU_KJ707081_reps	0	0.000606061	0	0.00121212	k__Fungi	p__Ascomycota	c__Saccharomycetes	o__Saccharomycetales	f__Debaryomycetaceae	g__Schwanniomyces	s__Schwanniomyces_occidentalis
129	SH407695.07FU_KC411763_refs	0	0	0.00145455	0	k__Fungi	p__Ascomycota	c__Eurotiomycetes	o__Eurotiales	f__Aspergillaceae	g__Penicillium	s__Penicillium_concentricum
131	SH177428.07FU_KT291078_reps	0.119394	0.0787879	12.4589	0.458182	k__Fungi	p__Ascomycota	c__Leotiomycetes	o__Helotiales	f__Sclerotiniaceae	g__unidentified	s__unidentified
132	SH200888.07FU_AY347366_refs	0	0.000606061	0	0	k__Fungi	p__Ascomycota	c__Sordariomycetes	o__Diaporthales	f__Valsaceae	g__Cytospora	s__Cytospora_variostromatica
133	SH434793.07FU_AF347034_refs	0	0	0.00472727	0	k__Fungi	p__Ascomycota	c__Dothideomycetes	o__Pleosporales	f__Pleosporaceae	g__Alternaria	s__Alternaria_infectoria
134	SH181629.07FU_KF036588_refs	0	0	0.00290909	0.000606061	k__Fungi	p__Basidiomycota	c__Tremellomycetes	o__Tremellales	f__Bulleribasidiaceae	g__Vishniacozyma	s__Vishniacozyma_carnescens
135	SH199406.07FU_JX313156_reps	0	0	0.00836364	0	k__Fungi	p__Ascomycota	c__Eurotiomycetes	o__Eurotiales	f__Aspergillaceae	g__Penicillium	s__Penicillium_buchwaldii
137	SH631416.07FU_KU535597_reps_singleton	0	0.00363636	0	0.00121212	k__Fungi	p__Ascomycota	c__Saccharomycetes	o__Saccharomycetales	f__Saccharomycetaceae	g__Saccharomyces	s__Saccharomyces_cerevisiae
138	SH183908.07FU_AJ271030_refs	23.9679	1.57091	0.0992727	0.0369697	k__Fungi	p__Ascomycota	c__Saccharomycetes	o__Saccharomycetales	f__Saccharomycodaceae	g__Hanseniaspora	s__Hanseniaspora_osmophila
139	SH194973.07FU_AY015438_refs	0.00606061	0.0030303	0.0174545	0.00606061	k__Fungi	p__Basidiomycota	c__Microbotryomycetes	o__Sporidiobolales	f__Sporidiobolaceae	g__Sporobolomyces	s__Sporobolomyces_roseus
140	SH407742.07FU_JX140921_refs	0	0	0.000727273	0	k__Fungi	p__Ascomycota	c__Eurotiomycetes	o__Eurotiales	f__Aspergillaceae	g__Penicillium	s__Penicillium_xanthomelinii
141	SH199401.07FU_DQ645804_refs	0	0	0.00218182	0	k__Fungi	p__Ascomycota	c__Eurotiomycetes	o__Eurotiales	f__Aspergillaceae	g__Penicillium	s__Penicillium_astrolabium
142	SH181238.07FU_KJ706828_reps	0.260909	0.0290909	1.31745	0.0357576	k__Fungi	p__Ascomycota	c__Saccharomycetes	o__Saccharomycetales	f__Saccharomycetaceae	g__Saccharomyces	s__Saccharomyces_uvarum
143	SH429908.07FU_KF465761_refs	0	0	0.000727273	0	k__Fungi	p__Ascomycota	c__Dothideomycetes	o__Pleosporales	f__Pleosporaceae	g__Alternaria	s__Alternaria_alternata
145	SH175136.07FU_HG935790_reps	0.00030303	0	0	0	k__Fungi	p__Ascomycota	c__Saccharomycetes	o__Saccharomycetales	f__Saccharomycetales_fam_Incertae_sedis	g__Candida	s__Candida_sake
146	SH629718.07FU_KF057556_reps_singleton	0.0290909	0.000606061	0.000727273	0.00242424	k__Fungi	p__unidentified	c__unidentified	o__unidentified	f__unidentified	g__unidentified	s__unidentified
148	SH216364.07FU_AF444502_refs	0	0	0.000363636	0	k__Fungi	p__Basidiomycota	c__Microbotryomycetes	o__Sporidiobolales	f__Sporidiobolaceae	g__Rhodotorula	s__Rhodotorula_diobovata
149	SH183523.07FU_FJ888524_refs	0	0	0	0.000606061	k__Fungi	p__Ascomycota	c__Saccharomycetes	o__Saccharomycetales	f__Saccharomycetaceae	g__Torulaspora	s__Torulaspora_quercuum
150	SH267337.07FU_AY484912_refs	0	0	0.008	0	k__Fungi	p__Ascomycota	c__Eurotiomycetes	o__Eurotiales	f__Aspergillaceae	g__Penicillium	s__Penicillium_brevicompactum
151	SH201542.07FU_FJ153217_refs	0.000606061	0.000606061	0.00254545	0.00121212	k__Fungi	p__Ascomycota	c__Saccharomycetes	o__Saccharomycetales	f__Saccharomycetaceae	g__Lachancea	s__Lachancea_thermotolerans
153	SH182512.07FU_AF125937_refs	0.00030303	0	0.000727273	0.000606061	k__Fungi	p__Ascomycota	c__Eurotiomycetes	o__Eurotiales	f__Aspergillaceae	g__Penicillium	s__Penicillium_angulare
154	SH000501.07FU_GU229805_reps_singleton	0.00636364	0.00242424	0.519636	0.0381818	k__Fungi	p__Ascomycota	c__Leotiomycetes	o__Helotiales	f__Sclerotiniaceae	g__Sclerotinia	s__Sclerotinia_sclerotiorum
155	SH488060.07FU_KU212147_reps_singleton	0.00515152	0.0030303	0.00145455	0.000606061	k__Fungi	p__Ascomycota	c__Saccharomycetes	o__Saccharomycetales	f__Saccharomycetales_fam_Incertae_sedis	g__Candida	s__Candida_kruisii
157	SH216253.07FU_KX515863_reps	0	0	0.000363636	0	k__Fungi	p__Ascomycota	c__Eurotiomycetes	o__Eurotiales	f__Aspergillaceae	g__Penicillium	s__unidentified
158	SH205804.07FU_KY106074_reps	0.0224242	0.000606061	0.00327273	0	k__Fungi	p__Ascomycota	c__Saccharomycetes	o__Saccharomycetales	f__Saccharomycetaceae	g__Zygotorulaspora	s__Zygotorulaspora_florentina
160	SH228420.07FU_AJ512439_refs	0.000909091	0.00121212	0.00327273	0.00363636	k__Fungi	p__Ascomycota	c__Saccharomycetes	o__Saccharomycetales	f__Saccharomycodaceae	g__Hanseniaspora	s__Hanseniaspora_lachancei
161	SH216250.07FU_EF679363_refs	0.00363636	0.00242424	0.0243636	0.000606061	k__Fungi	p__Ascomycota	c__Dothideomycetes	o__Capnodiales	f__Mycosphaerellaceae	g__Mycosphaerella	s__Mycosphaerella_tassiana
162	SH327540.07FU_DQ323441_refs	0.00030303	0	0.000727273	0	k__Fungi	p__Ascomycota	c__Sordariomycetes	o__Hypocreales	f__Hypocreaceae	g__Trichoderma	s__Trichoderma_petersenii
163	SH350572.07FU_DQ841734_refs	0	0	0.000363636	0	k__Fungi	p__Ascomycota	c__Sordariomycetes	o__Hypocreales	f__Hypocreaceae	g__Trichoderma	s__Trichoderma_neokoningii
164	SH181235.07FU_AY046152_refs	31.1352	3.46909	52.7662	1.65758	k__Fungi	p__Ascomycota	c__Saccharomycetes	o__Saccharomycetales	f__Saccharomycetaceae	g__Saccharomyces	s__Saccharomyces_uvarum
165	SH407691.07FU_AY373934_refs	0.00727273	0.00787879	0.357091	0.00666667	k__Fungi	p__Ascomycota	c__Eurotiomycetes	o__Eurotiales	f__Aspergillaceae	g__Penicillium	s__Penicillium_thomii
166	SH125131.07FU_GU981568_refs	0	0	0.00290909	0.000606061	k__Fungi	p__Ascomycota	c__Eurotiomycetes	o__Eurotiales	f__Aspergillaceae	g__Penicillium	s__Penicillium_limosum
167	SH629943.07FU_KY203861_reps_singleton	0.0181818	0.00424242	0.00218182	0.00242424	k__Fungi	p__Ascomycota	c__Saccharomycetes	o__Saccharomycetales	f__Saccharomycetaceae	g__Torulaspora	s__Torulaspora_delbrueckii
168	SH336374.07FU_AJ512431_refs_singleton	9.17909	0.526667	0.219273	0.0806061	k__Fungi	p__Ascomycota	c__Saccharomycetes	o__Saccharomycetales	f__Saccharomycodaceae	g__Hanseniaspora	s__Hanseniaspora_osmophila
169	SH407719.07FU_AF033480_refs	0	0.000606061	0.0116364	0.000606061	k__Fungi	p__Ascomycota	c__Eurotiomycetes	o__Eurotiales	f__Aspergillaceae	g__Penicillium	s__Penicillium_gladioli
170	SH017052.07FU_EF061129_reps_singleton	0.00484848	0.00242424	0.0363636	0.00909091	k__Fungi	p__Ascomycota	c__Saccharomycetes	o__Saccharomycetales	f__Pichiaceae	g__Pichia	s__Pichia_membranifaciens
171	SH209820.07FU_KX279857_reps	0.00030303	0	0.00145455	0.00121212	k__Fungi	p__Ascomycota	c__Saccharomycetes	o__Saccharomycetales	f__unidentified	g__unidentified	s__unidentified
172	SH079312.07FU_EF679384_refs	0.0157576	0.00787879	2.99091	0.0648485	k__Fungi	p__Ascomycota	c__Dothideomycetes	o__Capnodiales	f__Cladosporiaceae	g__Cladosporium	s__Cladosporium_ramotenellum
173	SH554783.07FU_KR909405_refs	0	0	0.000363636	0	k__Fungi	p__Ascomycota	c__Sordariomycetes	o__Hypocreales	f__Nectriaceae	g__Fusarium	s__Fusarium_denticulatum
174	SH080000.07FU_KF958047_refs	0	0	0.000363636	0	k__Fungi	p__Ascomycota	c__Saccharomycetes	o__Saccharomycetales	f__Saccharomycodaceae	g__Hanseniaspora	s__Hanseniaspora_nectarophila
175	SH208976.07FU_KM402088_reps	0	0	0.000363636	0	k__Fungi	p__Ascomycota	c__Saccharomycetes	o__Saccharomycetales	f__unidentified	g__unidentified	s__unidentified
176	SH180747.07FU_KM213979_reps	0.000909091	0.00242424	0.00690909	0.00121212	k__Fungi	p__Ascomycota	c__Saccharomycetes	o__Saccharomycetales	f__Metschnikowiaceae	g__Metschnikowia	s__Metschnikowia_pulcherrima
177	SH279492.07FU_HQ442346_refs	0	0	0.000363636	0	k__Fungi	p__Ascomycota	c__Eurotiomycetes	o__Eurotiales	f__Aspergillaceae	g__Penicillium	s__Penicillium_paneum
178	SH181234.07FU_AB018043_refs	4.99606	77.7467	1.10145	80.2721	k__Fungi	p__Ascomycota	c__Saccharomycetes	o__Saccharomycetales	f__Saccharomycetaceae	g__Saccharomyces	s__Saccharomyces_cerevisiae
179	SH434798.07FU_FJ266490_refs	0	0	0.00581818	0	k__Fungi	p__Ascomycota	c__Dothideomycetes	o__Pleosporales	f__Pleosporaceae	g__Alternaria	s__Alternaria_terricola
180	SH178404.07FU_GQ303277_refs	0.00030303	0	0.000363636	0	k__Fungi	p__Ascomycota	c__Dothideomycetes	o__Capnodiales	f__Capnodiaceae	g__Leptoxyphium	s__Leptoxyphium_madagascariense
182	SH199404.07FU_KT121500_reps	0.00030303	0	0.00218182	0	k__Fungi	p__Ascomycota	c__Eurotiomycetes	o__Eurotiales	f__Aspergillaceae	g__Penicillium	s__Penicillium_spathulatum
183	SH376403.07FU_KT693730_refs	0.029697	0.0157576	6.03382	0.102424	k__Fungi	p__Ascomycota	c__Dothideomycetes	o__Dothideales	f__Aureobasidiaceae	g__Aureobasidium	s__Aureobasidium_namibiae
184	SH592033.07FU_KJ834512_refs_singleton	0	0	0.0429091	0.00181818	k__Fungi	p__Ascomycota	c__Eurotiomycetes	o__Eurotiales	f__Aspergillaceae	g__Penicillium	s__Penicillium_marinum
185	SH407699.07FU_AF033476_refs	0	0	0.00109091	0	k__Fungi	p__Ascomycota	c__Eurotiomycetes	o__Eurotiales	f__Aspergillaceae	g__Penicillium	s__Penicillium_aurantiogriseum
186	SH382125.07FU_DQ222455_refs_singleton	0.00030303	0	0	0	k__Fungi	p__Basidiomycota	c__Tremellomycetes	o__Filobasidiales	f__Filobasidiaceae	g__Filobasidium	s__Filobasidium_stepposum
187	SH407971.07FU_KM189645_refs	0	0	0.00472727	0	k__Fungi	p__Ascomycota	c__Eurotiomycetes	o__Eurotiales	f__Aspergillaceae	g__Penicillium	s__Penicillium_turcosoconidiatum
188	SH294054.07FU_JN906978_refs	0	0	0.00545455	0	k__Fungi	p__Ascomycota	c__Dothideomycetes	o__Capnodiales	f__Cladosporiaceae	g__Cladosporium	s__Cladosporium_aphidis
190	SH228415.07FU_AJ512435_refs	0.00181818	0.00606061	0.0112727	0.0157576	k__Fungi	p__Ascomycota	c__Saccharomycetes	o__Saccharomycetales	f__Saccharomycodaceae	g__Hanseniaspora	s__Hanseniaspora_opuntiae
191	SH199400.07FU_EU587315_refs	0.000606061	0	0.012	0.00121212	k__Fungi	p__Ascomycota	c__Eurotiomycetes	o__Eurotiales	f__Aspergillaceae	g__Penicillium	s__Penicillium_bialowiezense
192	SH004660.07FU_KF233529_reps_singleton	0	0	0.000363636	0	k__Fungi	p__Ascomycota	c__Saccharomycetes	o__Saccharomycetales	f__Saccharomycetaceae	g__Saccharomyces	s__Saccharomyces_cerevisiae
193	SH629897.07FU_KX905279_reps_singleton	0.0212121	0.195758	0.0174545	0.60303	k__Fungi	p__Ascomycota	c__Saccharomycetes	o__Saccharomycetales	f__Saccharomycetaceae	g__Saccharomyces	s__Saccharomyces_cerevisiae
194	SH180668.07FU_JQ668731_reps	0.00030303	0	0.000363636	0	k__Fungi	p__Ascomycota	c__Saccharomycetes	o__Saccharomycetales	f__Dipodascaceae	g__unidentified	s__unidentified
195	SH192275.07FU_KP132263_reps	0.00121212	0.00121212	0.00472727	0.00606061	k__Fungi	p__Ascomycota	c__Saccharomycetes	o__Saccharomycetales	f__unidentified	g__unidentified	s__unidentified
197	SH526070.07FU_HG936980_reps	0.00030303	0	0	0	k__Fungi	p__Basidiomycota	c__Tremellomycetes	o__Holtermanniales	f__Holtermanniales_fam_Incertae_sedis	g__Holtermanniella	s__Holtermanniella_takashimae
198	SH177344.07FU_KC171350_refs	0.00151515	0	0.00218182	0.000606061	k__Fungi	p__Ascomycota	c__Leotiomycetes	o__Helotiales	f__Sclerotiniaceae	g__Botrytis	s__Botrytis_caroliniana
199	SH331740.07FU_KF932959_refs_singleton	0.00030303	0	0	0	k__Fungi	p__Ascomycota	c__Eurotiomycetes	o__Eurotiales	f__Aspergillaceae	g__Penicillium	s__Penicillium_monsgalena
200	SH433663.07FU_AF444539_refs	0.00030303	0	0	0	k__Fungi	p__Basidiomycota	c__Microbotryomycetes	o__Sporidiobolales	f__Sporidiobolaceae	g__Rhodotorula	s__Rhodotorula_glutinis
201	SH204094.07FU_DQ104711_refs	0.00272727	0.00787879	0.0127273	0.00969697	k__Fungi	p__Ascomycota	c__Saccharomycetes	o__Saccharomycetales	f__Pichiaceae	g__Pichia	s__Pichia_kluyveri
202	SH204094.07FU_DQ104711_refs	0.00030303	0	0.000363636	0.00121212	k__Fungi	p__Ascomycota	c__Saccharomycetes	o__Saccharomycetales	f__Pichiaceae	g__Pichia	s__Pichia_fermentans
*OTU number is an intern assigned code for this study
bold correspond to 56 core OTUs among all samples
