# Supplementary material for: Fungal Diversity Analysis of Grape Musts from Central Valley-Chile and Characterization of Potential New Starter Cultures
Source: Microorganisms. 2020 Jun 24;8(6):956. doi: 10.3390/microorganisms8060956 (PMC7356840; doi:10.3390/microorganisms8060956)
Supplement: Supplementary file 1 [file microorganisms-08-00956-s001.zip › Supplementary material_revised/Table S6.xlsx]

## Sheet: Raw Data
Table S6. Kinetics parameters obtained from the microcultivation assay.
Lag Time (Min)		Glucose			SWM			Fructose 25%			Glucose 25%			CuSO4			Ethanol 9%
Saccharomyces cerevisiae	208.1	205.3	144.9	223.6	297.7	288.7	656.8	797.9	670	304.1	299.2	282.8	179.1	203.5	210.3	635.6	593.1	609
Pichia membranifaciens	572.3	120.2	416	714	722.2	1329.9	2180.7	2487.3	2303.8	104.6	348.1	312	195.9	345.6	377.7	1183.6	270.6	1006.1
Starmerella bacillaris	114.1	76.6	38.2	745.1	752	547.7	846.8	972.9	1043.2	252.4	292.7	284.2	323.2	317.2	395.5	1017.7	1454.8	1029.1
Metschnikowika pulcherrima	235.3	134.1	140.4	234.3	189.6	487.9	1022.9	823.4	639.7	318.2	313.7	289.9	191.4	220.7	223.1	NA	NA	NA
Torulaspora delbrueckii	66.2	77.9	29.1	146.5	176.1	90.1	1030.1	1044.2	1064.7	212.6	241.6	241.2	174.1	143.4	185.2	338.8	485.2	524.3
Pichia manshurica	448.6	485.2	547	697.9	135.1	627	1909.5	1978.4	2098.7	491.1	536.5	550.3	206.3	242.4	291.5	295	541.4	444.7
Saccharomyces uvarum	254.6	258	262.3	170.3	243.2	287.5	1186.5	1201	1363.2	339.6	368.7	355.6	295	314.5	302.1	788.1	770	946.3
Pichia fermentans	332.8	365.5	347	399.7	328.3	579.5	662.8	608.7	591.4	199.8	265.7	284.7	199.3	185.7	191.5	381	238	213.8
Zygotorulaspora florentina	100.8	43.8	15.6	100.9	146.9	96.6	948.7	963.7	955.2	252.1	325.6	324.9	212.8	197.1	207.7	162.2	96.3	138.3
Maximum Growth Rate (OD/h)		Glucose			SWM			Fructose 25%			Glucose 25%			CuSO4			Ethanol 9%
Saccharomyces cerevisiae	0.2334	0.2298	0.246	0.1896	0.174	0.1734	0.1092	0.0786	0.0114	0.255	0.267	0.2892	0.2166	0.2124	0.2106	0.0714	0.0768	0.0726
Pichia membranifaciens	0.1344	0.0636	0.1296	0.0126	0.0318	0.0132	0.0438	0.0438	0.0312	0.1392	0.1542	0.1452	0.0894	0.0996	0.084	0.0522	0.0132	0.0432
Starmerella bacillaris	0.1392	0.1374	0.1398	0.1074	0.0642	0.0384	0.0408	0.0372	0.0372	0.1692	0.1458	0.15	0.0774	0.0774	0.0876	0.024	0.0168	0.0162
Metschnikowika pulcherrima	0.1824	0.1506	0.1542	0.1248	0.1428	0.1344	0.0372	0.0438	0.0402	0.2472	0.2148	0.1944	0.1554	0.1548	0.141	0.0012	0.012	0.0006
Torulaspora delbrueckii	0.213	0.2058	0.18	0.1506	0.1632	0.1596	0.0594	0.048	0.0492	0.297	0.2826	0.2838	0.1722	0.171	0.165	0.0528	0.0348	0.0372
Pichia manshurica	0.2406	0.255	0.2856	0.0204	0.0102	0.0126	0.1104	0.12	0.1032	0.4362	0.372	0.4398	0.093	0.093	0.093	0.057	0.06	0.0504
Saccharomyces uvarum	0.2376	0.2202	0.2076	0.1854	0.1632	0.1662	0.0624	0.0612	0.0606	0.3036	0.2976	0.2808	0.2034	0.1896	0.1872	0.0726	0.0606	0.0552
Pichia fermentans	0.1902	0.1422	0.1344	0.0876	0.0804	0.0948	0.03	0.0306	0.0282	0.1272	0.1356	0.1374	0.1356	0.1332	0.1326	0.0144	0.0096	0.0054
Zygotorulaspora florentina	0.1704	0.1656	0.159	0.138	0.1422	0.1188	0.0774	0.0738	0.0744	0.2694	0.2628	0.2544	0.159	0.156	0.1512	0.0108	0.0192	0.0096
OD max		Glucose			SWM			Fructose 25%			Glucose 25%			CuSO4			Ethanol 9%
Saccharomyces cerevisiae	0.982	0.915	1.114	1.211	1.08	1.072	1.366	0.945	0.293	0.879	0.913	0.987	1.342	1.261	1.233	1.135	1.152	1.04
Pichia membranifaciens	0.843	0.811	0.808	0.161	0.185	0.157	0.701	0.651	0.53	0.792	0.766	0.836	0.6	0.641	0.599	0.434	0.329	0.31
Starmerella bacillaris	1.167	1.19	1.231	0.619	0.415	0.368	1.123	1.003	0.962	1.077	0.985	1.042	1.131	1.195	1.208	0.45	0.323	0.373
Metschnikowika pulcherrima	1.152	1.163	1.182	1.201	1.224	0.986	0.587	0.659	0.669	0.999	0.952	0.975	1.258	1.297	1.334	0.154	0.154	0.156
Torulaspora delbrueckii	1.41	1.322	1.337	1.246	1.244	1.304	0.801	0.672	0.66	1.164	1.168	1.193	1.106	1.31	1.105	1.345	1.089	1.169
Pichia manshurica	1.106	1.103	1.041	0.165	0.163	0.157	0.946	0.903	0.751	0.978	0.865	1.013	0.768	0.728	0.704	0.563	0.548	0.558
Saccharomyces uvarum	1.366	1.244	1.223	1.402	1.248	1.229	1.216	1.218	1.066	1.405	1.317	1.354	1.243	1.112	1.153	1.081	1.091	0.974
Pichia fermentans	1.084	1.039	1.092	0.613	0.593	0.491	0.565	0.631	0.627	0.736	0.728	0.697	1.107	1.158	1.128	0.254	0.175	0.166
Zygotorulaspora florentina	1.176	1.234	1.245	1.485	1.38	1.4	1.503	1.485	1.507	1.598	1.555	1.57	1.343	1.379	1.347	0.187	0.182	0.172

## Sheet: Relatives to Glucose
			MS300			Fructose 25%			Glucose 25%			CuSO4			EtOH 9%
		GrowthRate	OD max	Lag time	GrowthRate	OD max	Lag time	GrowthRate	OD max	Lag time	GrowthRate	OD max	Lag time	GrowthRate	OD max	Lag time
M3-9	Saccharomyces cerevisiae	1.07448	1.45007	1.99241	3.15617	3.88651	4.62388	1.46132	1.45738	1.95169	0.860644	0.991232	1.45135	3.0543	2.88894	4.2029
M11-32	Pichia membranifaciens	1.2476	6.00832	3.19688	3.81041	20.693	5.53798	0.182771	2.89601	0.75	0.342303	2.87521	0.907933	2.06815	2.25125	2.41851
M3-10	Starmerella bacillaris	6.53024	9.81723	14.3377	7.42156	12.701	27.3089	2.21209	3.82115	7.43979	2.8326	4.14099	10.3534	8.91937	18.9922	26.9398
M1-3	Metschnikowika sp	0.99575	1.41387	3.47507	4.34722	6.14019	4.55627	1.35232	2.3393	2.06481	0.81343	1.64579	1.58903	#VALUE!	#VALUE!
M9-31	Torulaspora delbrueckii	2.21299	2.26059	3.09622	15.5604	13.4044	36.5876	3.21148	3.10141	8.28866	2.62991	1.84082	6.36426	5.11782	6.2285	18.0172
C11-32	Pichia manshurica	1.55573	0.278442	1.14625	4.25658	4.07749	3.83675	1.09474	1.10573	1.00603	0.459875	0.499588	0.532907	0.657601	1.11583	0.81298
MB7-20	Saccharomyces uvarum	0.668892	0.942636	1.09607	4.66025	4.65504	5.1971	1.33386	1.42907	1.3557	1.15868	1.21899	1.15173	3.09544	2.9845	3.6077
M6-26	Pichia fermentans	1.20102	0.898222	1.67003	1.99159	1.66539	1.70432	0.600361	0.726949	0.820461	0.598858	0.508071	0.551873	1.14483	0.651163	0.616138
MB13-23	Zygotorulaspora florentina	1.00099	3.35388	6.19231	9.41171	22.0023	61.2308	2.50099	7.43379	20.8269	2.11111	4.5	13.3141	1.60913	2.19863	8.86538
Average		1.83197	2.93592	4.02255	6.06843	9.91393	16.7315	1.54999	2.7012	4.9449	1.31193	2.02452	4.02407	#VALUE!	#VALUE!	8.18507
DesvSTD		1.81491	3.10513	4.17497	4.20617	7.60425	20.7111	0.947056	2.04907	6.61346	0.957764	1.49373	4.82953	#VALUE!	#VALUE!	9.49114
Normalized	(Value-average)/DesvSTD
			MS300			Fructose 25%			Glucose 25%			CuSO4			EtOH 9%
		GrowthRate (OD/h)	OD max	Lag time (Min)	GrowthRate (OD/h)	OD max	Lag time (Min)	GrowthRate (OD/h)	OD max	Lag time (Min)	GrowthRate (OD/h)	OD max	Lag time (Min)	GrowthRate (OD/h)	OD max	Lag time (Min)
M3-9	Saccharomyces cerevisiae	-0.417367	-0.478513	-0.486265	-0.692377	-0.792638	-0.584597	-0.0936326	-0.607017	-0.452593	-0.471192	-0.69175	-0.532706	#VALUE!	#VALUE!	-0.419567
M11-32	Pichia membranifaciens	-0.321983	0.989459	-0.197768	-0.536835	1.41751	-0.540461	-1.44365	0.0950718	-0.634296	-1.01239	0.569504	-0.645225	#VALUE!	#VALUE!	-0.607573
M3-10	Starmerella bacillaris	2.58871	2.21611	2.47071	0.3217	0.366521	0.510712	0.699116	0.546566	0.377245	1.58773	1.4169	1.31055	#VALUE!	#VALUE!	1.97602
M1-3	Metschnikowika sp	-0.460749	-0.490172	-0.131133	-0.409212	-0.496266	-0.587861	-0.208727	-0.176617	-0.435488	-0.520488	-0.253549	-0.504197	#VALUE!	#VALUE!
M9-31	Torulaspora delbrueckii	0.209942	-0.217488	-0.221877	2.25668	0.459011	0.95872	1.75437	0.195315	0.505599	1.37609	-0.12298	0.48456	#VALUE!	#VALUE!	1.03592
C11-32	Pichia manshurica	-0.152204	-0.855833	-0.688938	-0.430762	-0.767522	-0.622602	-0.480703	-0.778632	-0.595583	-0.889634	-1.02089	-0.722877	#VALUE!	#VALUE!	-0.776734
MB7-20	Saccharomyces uvarum	-0.640845	-0.641931	-0.700958	-0.334789	-0.691572	-0.55692	-0.228218	-0.620833	-0.542711	-0.160013	-0.539273	-0.594743	#VALUE!	#VALUE!	-0.482278
M6-26	Pichia fermentans	-0.347645	-0.656235	-0.563482	-0.969253	-1.08473	-0.725563	-1.00272	-0.963487	-0.623642	-0.744522	-1.01521	-0.71895	#VALUE!	#VALUE!	-0.797474
MB13-23	Zygotorulaspora florentina	-0.45786	0.134604	0.519707	0.794849	1.58968	2.14857	1.00416	2.30963	2.40147	0.834419	1.65724	1.92359	#VALUE!	#VALUE!	0.0716786
Heat Map Growth Rate
		MS300	Fructose 25%	Clucose 25 %	CuSO4	EtOH 9%
	Saccharomyces cerevisiae	-0.417367	-0.692377	-0.0936326	-0.471192	#VALUE!
	Pichia membranifaciens	-0.321983	-0.536835	-1.44365	-1.01239	#VALUE!
	Starmerella bacillaris	2.58871	0.3217	0.699116	1.58773	#VALUE!
	Metschnikowika sp	-0.460749	-0.409212	-0.208727	-0.520488	#VALUE!
	Torulaspora delbrueckii	0.209942	2.25668	1.75437	1.37609	#VALUE!
	Pichia manshurica	-0.152204	-0.430762	-0.480703	-0.889634	#VALUE!
	Saccharomyces uvarum	-0.640845	-0.334789	-0.228218	-0.160013	#VALUE!
	Pichia fermentans	-0.347645	-0.969253	-1.00272	-0.744522	#VALUE!
	Zygotorulaspora florentina	-0.45786	0.794849	1.00416	0.834419	#VALUE!
Heat Map Odmax
		MS300	Fructose 25%	Clucose 25 %	CuSO4	EtOH 9%
	Saccharomyces cerevisiae	-0.478513	-0.792638	-0.607017	-0.69175	#VALUE!
	Pichia membranifaciens	0.989459	1.41751	0.0950718	0.569504	#VALUE!
	Starmerella bacillaris	2.21611	0.366521	0.546566	1.4169	#VALUE!
	Metschnikowika sp	-0.490172	-0.496266	-0.176617	-0.253549	#VALUE!
	Torulaspora delbrueckii	-0.217488	0.459011	0.195315	-0.12298	#VALUE!
	Pichia manshurica	-0.855833	-0.767522	-0.778632	-1.02089	#VALUE!
	Saccharomyces uvarum	-0.641931	-0.691572	-0.620833	-0.539273	#VALUE!
	Pichia fermentans	-0.656235	-1.08473	-0.963487	-1.01521	#VALUE!
	Zygotorulaspora florentina	0.134604	1.58968	2.30963	1.65724	#VALUE!
Heat Map Lag Time
		MS300	Fructose 25%	Clucose 25 %	CuSO4	EtOH 9%
	Saccharomyces cerevisiae	-0.486265	-0.584597	-0.452593	-0.532706	-0.419567
	Pichia membranifaciens	-0.197768	-0.540461	-0.634296	-0.645225	-0.607573
	Starmerella bacillaris	2.47071	0.510712	0.377245	1.31055	1.97602
	Metschnikowika sp	-0.131133	-0.587861	-0.435488	-0.504197	2.214
	Torulaspora delbrueckii	-0.221877	0.95872	0.505599	0.48456	1.03592
	Pichia manshurica	-0.688938	-0.622602	-0.595583	-0.722877	-0.776734
	Saccharomyces uvarum	-0.700958	-0.55692	-0.542711	-0.594743	-0.482278
	Pichia fermentans	-0.563482	-0.725563	-0.623642	-0.71895	-0.797474
	Zygotorulaspora florentina	0.519707	2.14857	2.40147	1.92359	0.0716786
