# Supplementary material for: Fungal Diversity Analysis of Grape Musts from Central Valley-Chile and Characterization of Potential New Starter Cultures
Source: Microorganisms. 2020 Jun 24;8(6):956. doi: 10.3390/microorganisms8060956 (PMC7356840; doi:10.3390/microorganisms8060956)
Supplement: Supplementary file 1 [file microorganisms-08-00956-s001.zip › Supplementary material_revised/Table S7.xlsx]

## Sheet: Hoja1
Table S7. Physico-chemical characteristics of must after 290 hours of fermentation. All compounds are in g/L.
	S. cerevisiae (EC1118)			Saccharomyces uvarum			Torulaspora delbrueckii			Zygotorulaspora florentina			Metschnikowika pulcherrima			SWM
Ethanol	14.2	15.7	14.6	9.7	9.6	10.3	6.7	6.5	6.6	4.5	7.5	5.5	5.3	4.9	4.8	0	0
Ethanol Yield	0.462203	0.470285	0.46675	0.428037	0.426246	0.427271	0.425971	0.427019	0.424747	0.383423	0.405308	0.40405	0.386122	0.354038	0.368047	0	0
Glycerol	10	10.2	10.6	11.8	11.8	12.7	7.4	8.8	8.3	5.7	7.9	6.4	9.3	9.1	10.2	0	0
Glycerol Yield	0.0412541	0.0387244	0.0429498	0.0659955	0.0664041	0.0667718	0.0596293	0.0732723	0.0676998	0.0615551	0.0541096	0.0595903	0.0858726	0.0833333	0.0991254	0	0
Glucose	3.4	0	2.5	25.3	25.7	20.1	61.3	64.8	61.9	80.3	49.3	71.3	71.1	71.5	75.1	135.8	135.9
Fructose	24.9	7.3	21.4	66.6	67.3	60.4	85.3	85.8	86.2	97.8	75.4	92	91.3	90	92.7	134.1	134.8
Trehalose	1.1	0.9	1.1	1.6	1.5	1.4	0.9	0.7	0.9	0.8	0.8	0.7	0.7	0.7	0.7	0	0.5
Succinic Acid	0.4	0.3	0.2	2.7	2.3	2.7	0.2	0	0.2	0.2	0.6	0.3	0.7	0.7	0.7	0	0
Acetic Acid	2.5	2.4	2	1.6	1.6	1.5	0.6	0.8	0.6	0.5	0.3	0.5	0.4	0.4	0.4	0	0
